# Supplementary material for: Cytotoxic and apoptosis-inducing effects of wildtype and mutated Hydra actinoporin-like toxin 1 (HALT-1) on various cancer cell lines
Source: PeerJ. 2019 May 2;7:e6639. doi: 10.7717/peerj.6639 (PMC6500716; doi:10.7717/peerj.6639)
Supplement: Supplemental Information 1 — Minus blank is average value of each concentration subtracted with average of blank. Standard deviation is standard error calculated from the three readings. [file peerj-07-6639-s004.xlsx]

## Sheet: Sheet1
CCD841CoN (1st Replicate)	Concentration of wtHALT-1 (µg/mL)								CCD841CoN (1st Replicate)	Concentration of mHALT-1 (µg/mL)
Absorbance 570nm	50	40	30	20	10	0	Blank		Absorbance 570nm	50	40	30	20	10	0	Blank
Reading 1	0.137	0.582	1.185	1.435	1.458	1.367	0.084		Reading 1	1.224	1.488	1.449	1.671	1.608	1.367	0.084
Reading 2	0.121	0.56	0.266	0.838	1.162	1.307	0.099		Reading 2	1.813	1.279	1.105	0.957	1.915	1.307	0.099
Reading 3	0.107	0.177	0.763	1.273	1.295	1.47	0.152		Reading 3	1.597	1.36	1.417	1.32	1.842	1.47	0.152
Average	0.122 ± 0.015	0.440 ± 0.228	0.738 ± 0.460	1.182 ± 0.309	1.305 ± 0.148	1.381 ± 0.082	0.112± 0.036		Average	1.545 ± 0.298	1.376 ± 0.105	1.324 ± 0.190	1.316 ± 0.357	1.788 ± 0.160	1.381 ± 0.082	0.112 ± 0.065
Minus blank	0.010 ± 0.015	0.328 ± 0.228	0.626 ± 0.460	1.070 ± 0.309	1.193 ± 0.148	1.269 ± 0.082	-0.000333333		Minus blank	1.461 ± 0.298	1.292 ± 0.105	1.240 ± 0.190	1.232 ± 0.357	1.704 ± 0.160	1.297 ± 0.082	0
Minus blank	0.00966667	0.327667	0.626	1.07	1.193	1.26933	-0.000333333		Minus blank	1.46067	1.29167	1.23967	1.232	1.70433	1.29733	0
Percentage of cell viability	0.761755	25.8209	49.3302	84.3184	94.011	100	0		Percentage of cell viability	112.619	99.5888	95.5795	94.9884	131.406	100	0
Average	0.121667	0.439667	0.738	1.182	1.305	1.38133	0.111667		Average	1.54467	1.37567	1.32367	1.316	1.78833	1.38133	0.111667
Standard deviation	0.0150111	0.227742	0.46001	0.308728	0.148253	0.0824399	0.0357258		Standard deviation	0.297967	0.105377	0.190046	0.357017	0.160382	0.0824399	0.0652025
CCD841CoN (2nd Replicate)	Concentration of wtHALT-1 (µg/mL)								CCD841CoN (2nd Replicate)	Concentration of mHALT-1 (µg/mL)
Absorbance 570nm	50	40	30	20	10	0	Blank		Absorbance 570nm	50	40	30	20	10	0	Blank
Reading 1	0.447	0.86	1.119	1.079	1.162	1.222	0.09		Reading 1	0.984	1.376	1.256	1.202	1.056	1.222	0.09
Reading 2	0.139	0.613	0.992	0.983	1.099	1.003	0.101		Reading 2	1.23	0.896	1.126	0.981	1.096	1.003	0.101
Reading 3	0.119	0.563	0.807	1.122	1.117	1.201	0.126		Reading 3	1.338	1.363	1.082	1.03	1.234	1.201	0.126
Average	0.235 ± 0.184	0.679 ± 0.159	0.973 ± 0.157	1.061 ± 0.071	1.126 ± 0.032	1.142 ± 0.121	0.106 ± 0.018		Average	1.184 ± 0.181	1.212 ± 0.273	1.155 ± 0.090	1.129 ± 0.093	1.151 ± 0.037	1.142 ± 0.121	0.106 ± 0.018
Minus blank	0.129 ± 0.184	0.573 ± 0.159	0.867 ± 0.157	0.955 ± 0.071	1.020 ± 0.032	1.036 ± 0.121	-0.000333333		Minus blank	1.078 ± 0.181	1.106 ± 0.273	1.049 ± 0.090	0.965	1.023 ± 0.093	1.036 ± 0.121	0
Minus blank	0.129	0.572667	0.866667	0.955333	1.02	1.036	-0.000333333		Minus blank	1.078	1.10567	1.04867	0.965	1.02267	1.036	-0.000333333
Percentage of cell viability	12.4517	55.2767	83.6551	92.2136	98.4556	100	0		Percentage of cell viability	104.054	106.725	101.223	93.1467	98.713	100	0
Average	0.235	0.678667	0.972667	1.06133	1.126	1.142	0.105667		Average	1.184	1.21167	1.15467	1.071	1.12867	1.142	0.105667
Standard deviation	0.18387	0.159017	0.156896	0.0711641	0.03245	0.120835	0.0184481		Standard deviation	0.181428	0.273453	0.0904728	0.116065	0.0933881	0.120835	0.0184481
CCD841CoN (3rd Replicate)	Concentration of wtHALT-1 (µg/mL)								CCD841CoN (3rd Replicate)	Concentration of mHALT-1 (µg/mL)
Absorbance 570nm	50	40	30	20	10	0	Blank		Absorbance 570nm	50	40	30	20	10	0	Blank
Reading 1	0.21	0.606	1.148	1.06	1.2	1.069	0.094		Reading 1	1.337	1.303	1.215	1.084	1.167	1.069	0.094
Reading 2	0.17	0.368	0.762	0.935	1.058	1.19	0.115		Reading 2	1.084	0.911	1.141	1.047	0.917	1.19	0.115
Reading 3	0.123	0.267	0.573	1.015	1.013	1.185	0.137		Reading 3	1.232	1.045	1.043	1.089	1.149	1.185	0.137
Average	0.168 ± 0.044	0.414 ± 0.174	0.828 ± 0.293	1.003 ± 0.063	1.090 ± 0.098	1.148 ± 0.068	0.115 ± 0.022		Average	1.218 ± 0.127	1.086 ± 0.199	1.133 ± 0.086	1.073 ± 0.023	1.078 ± 0.139	1.148 ± 0.068	0.115 ± 0.022
Minus blank	0.053 ± 0.044	0.299 ± 0.174	0.713 ± 0.293	0.888 ± 0.063	0.975 ± 0.098	1.033 ± 0.068	0.000333333		Minus blank	1.103 ± 0.127	0.971 ± 0.199	1.018 ± 0.086	0.958 ± 0.023	0.963 ± 0.139	1.033 ± 0.068	0
Minus blank	0.0526667	0.298667	0.712667	0.888333	0.975333	1.033	0.000333333		Minus blank	1.10267	0.971333	1.018	0.958333	0.962667	1.033	0.000333333
Percentage of cell viability	5.09842	28.9126	68.99	85.9955	94.4176	100	0		Percentage of cell viability	106.744	94.0303	98.5479	92.7719	93.1914	100	0
Average	0.167667	0.413667	0.827667	1.00333	1.09033	1.148	0.115333		Average	1.21767	1.08633	1.133	1.07333	1.07767	1.148	0.115333
Standard deviation	0.0435469	0.174053	0.293071	0.0633114	0.0976029	0.0684617	0.0215019		Standard deviation	0.127108	0.199242	0.0862786	0.022942	0.139432	0.0684617	0.0215019
CCD841CoN (1st Replicate)	Concentration of DMSO (%)
Absorbance 570nm	10	5	3	2	1	0	Blank
Reading 1	0.092	0.251	0.355	0.751	0.565	1.51	0.109
Reading 2	0.09	0.3	0.394	0.362	0.651	1.177	0.108
Reading 3	0.136	0.254	0.234	0.342	0.669	1.261	0.072
Average	0.106 ± 0.026	0.268 ± 0.027	0.328 ± 0.083	0.485 ± 0.231	0.628 ± 0.056	1.316 ± 0.173	0.096 ± 0.021
Minus blank	0.010 ± 0.026	0.172 ± 0.027	0.232 ± 0.083	0.389 ± 0.231	0.532 ± 0.056	1.220 ± 0.173	0.000333333
Minus blank	0.01	0.172333	0.231667	0.389	0.532333	1.22	0.000333333
Percentage of cell viability	0.819672	14.1257	18.9891	31.8852	43.6339	100	0.0273224
Average	0.106	0.268333	0.327667	0.485	0.628333	1.316	0.0963333
Standard deviation	0.026	0.0274651	0.0834286	0.23058	0.0555818	0.173179	0.0210792
CCD841CoN (2nd Replicate)	Concentration of DMSO (%)
Absorbance 570nm	10	5	3	2	1	0	Blank
Reading 1	0.103	0.321	0.353	0.543	0.604	1.51	0.109
Reading 2	0.097	0.22	0.408	0.412	0.534	1.177	0.108
Reading 3	0.12	0.261	0.33	0.344	0.712	1.261	0.072
Average	0.107 ± 0.012	0.267 ± 0.051	0.364 ± 0.040	0.433 ± 0.101	0.617 ± 0.090	1.316 ± 0.173	0.096 ± 0.021
Minus blank	0.011 ± 0.012	0.171 ± 0.051	0.268 ± 0.040	0.337 ± 0.101	0.521 ± 0.090	1.220 ± 0.173	0.000333333
Minus blank	0.0106667	0.171333	0.267667	0.337	0.520667	1.22	0.000333333
Percentage of cell viability	0.874317	14.0437	21.9399	27.623	42.6776	100	0.0273224
Average	0.106667	0.267333	0.363667	0.433	0.616667	1.316	0.0963333
Standard deviation	0.0119304	0.050797	0.0400791	0.101148	0.0896735	0.173179	0.0210792
CCD841CoN (3rd Replicate)	Concentration of DMSO (%)
Absorbance 570nm	10	5	3	2	1	0	Blank
Reading 1	0.085	0.209	0.311	0.308	0.547	1.51	0.109
Reading 2	0.111	0.365	0.337	0.415	0.737	1.177	0.108
Reading 3	0.126	0.296	0.273	0.258	0.671	1.261	0.072
Average	0.107 ± 0.021	0.290 ± 0.078	0.307 ± 0.032	0.327 ± 0.080	0.652 ± 0.096	1.316 ± 0.173	0.096 ± 0.021
Minus blank	0.011 ± 0.021	0.194 ± 0.078	0.211 ± 0.032	0.231 ± 0.080	0.556 ± 0.096	1.220 ± 0.173	0.000333333
Minus blank	0.0113333	0.194	0.211	0.231	0.555667	1.22	0.000333333
Percentage of cell viability	0.928962	15.9016	17.2951	18.9344	45.5464	100	0.0273224
Average	0.107333	0.29	0.307	0.327	0.651667	1.316	0.0963333
Standard deviation	0.0207445	0.0781729	0.032187	0.080206	0.0964642	0.173179	0.0210792
