# Supplementary material for: Cytotoxic and apoptosis-inducing effects of wildtype and mutated Hydra actinoporin-like toxin 1 (HALT-1) on various cancer cell lines
Source: PeerJ. 2019 May 2;7:e6639. doi: 10.7717/peerj.6639 (PMC6500716; doi:10.7717/peerj.6639)
Supplement: Supplemental Information 2 — Minus blank is average value of each concentration subtracted with average of blank. Standard deviation is standard error calculated from the three readings. [file peerj-07-6639-s005.xlsx]

## Sheet: Sheet1
HepG2 (1st Replicate)	Concentration of wtHALT-1 (µg/mL)								HepG2 (1st Replicate)	Concentration of mHALT-1 (µg/mL)
Absorbance 570nm	25	20	15	10	5	0	Blank		Absorbance 570nm	25	20	15	10	5	0	Blank
Reading 1	0.212	0.379	0.401	1.896	1.598	1.617	0.208		Reading 1	1.867	1.606	1.464	1.713	2.309	1.909	0.196
Reading 2	0.2	0.219	0.483	0.809	1.826	1.33	0.128		Reading 2	1.535	1.589	1.827	1.762	1.959	1.945	0.211
Reading 3	0.24	0.249	0.537	0.962	1.728	2.21	0.109		Reading 3	1.41	1.64	1.85	1.82	1.757	1.524	0.2
Average	0.217 ± 0.021	0.282 ± 0.085	0.474 ± 0.068	1.222 ± 0.588	1.717 ± 0.114	1.719 ± 0.449	0.418 ± 0.053		Average	1.604 ± 0.236	1.612 ± 0.026	1.714 ± 0.217	1.765 ± 0.054	2.008 ± 0.279	1.793 ± 0.233	0.202 ± 0.111
Minus blank	0.069 ± 0.021	0.134 ± 0.085	0.326 ± 0.068	1.074 ± 0.588	1.5693 ± 0.114	1.571 ± 0.449	0		Minus blank	1.402 ± 0.236	1.410 ± 0.026	1.512 ± 0.217	1.563 ± 0.054	1.806 ± 0.279	1.591 ± 0.233	0
Minus blank	0.0693333	0.134333	0.325667	1.07433	1.56933	1.571	0		Minus blank	1.402	1.40967	1.51167	1.563	1.80633	1.59067	0.000333333
Percentage of cell viability	4.41332	8.55082	20.7299	68.3853	99.8939	100	0		Percentage of cell viability	88.1207	88.6026	95.0136	98.2401	113.534	100	0
Average	0.217333	0.282333	0.473667	1.22233	1.71733	1.719	0.148333		Average	1.604	1.61167	1.71367	1.765	2.00833	1.79267	0.202333
Standard deviation	0.0205264	0.085049	0.0684787	0.588407	0.114374	0.448779	0.0525389		Standard deviation	0.236184	0.0259679	0.216523	0.053563	0.279287	0.233367	0.110871
HepG2 (2nd Replicate)	Concentration of wtHALT-1 (µg/mL)								HepG2 (2nd Replicate)	Concentration of mHALT-1 (µg/mL)
Absorbance 570nm	25	20	15	10	5	0	Blank		Absorbance 570nm	25	20	15	10	5	0	Blank
Reading 1	0.2	0.295	0.441	1.245	1.593	1.271	0.165		Reading 1	2.043	1.803	1.674	1.688	2.078	1.195	0.209
Reading 2	0.183	0.547	0.706	1.276	1.551	1.56	0.19		Reading 2	1.522	1.417	1.91	1.88	2.683	1.429	0.206
Reading 3	0.213	0.305	0.576	1.469	1.391	1.842	0.156		Reading 3	1.044	1.674	1.592	1.672	1.585	1.511	0.194
Average	0.199 ± 0.015	0.382 ± 0.143	0.574 ± 0.133	1.330 ± 0.121	1.512 ± 0.107	1.558 ± 0.286	0.170 ± 0.018		Average	1.536 ± 0.500	1.631 ± 0.197	1.725 ± 0.165	1.747 ± 0.116	2.115 ± 0.550	1.378 ± 0.164	0.203 ± 0.008
Minus blank	0.029 ± 0.015	0.212 ± 0.143	0.404 ± 0.133	1.16 ± 0.121	1.342 ± 0.107	1.388 ± 0.286	0		Minus blank	1.333 ± 0.500	1.428 ± 0.197	1.522 ± 0.165	1.544 ± 0.116	1.912 ± 0.550	1.175 ± 0.164	0
Minus blank	0.0286667	0.212333	0.404333	1.16	1.34167	1.38767	0		Minus blank	1.33333	1.42833	1.52233	1.54367	1.91233	1.17533	0
Percentage of cell viability	2.06532	15.2978	29.1306	83.5735	96.6619	100	0		Percentage of cell viability	112.994	121.045	129.011	130.819	162.752	100	0
Average	0.198667	0.382333	0.574333	1.33	1.51167	1.55767	0.170333		Average	1.53633	1.63133	1.72533	1.74667	2.11533	1.37833	0.203
Standard deviation	0.0150444	0.142693	0.132508	0.121371	0.10659	0.285507	0.0176163		Standard deviation	0.499654	0.196505	0.165098	0.115747	0.549951	0.16398	0.00793725
HepG2 (3rd Replicate)	Concentration of wtHALT-1 (µg/mL)								HepG2 (3rd Replicate)	Concentration of mHALT-1 (µg/mL)
Absorbance 570nm	25	20	15	10	5	0	Blank		Absorbance 570nm	25	20	15	10	5	0	Blank
Reading 1	0.241	0.3	0.494	1.763	2.245	1.896	0.145		Reading 1	1.282	1.381	1.602	1.575	1.91	1.793	0.168
Reading 2	0.222	0.61	0.601	1.544	1.912	2.752	0.174		Reading 2	1.294	1.4	1.572	1.7	1.969	1.482	0.204
Reading 3	0.244	0.329	0.468	0.881	1.619	2.387	0.134		Reading 3	1.127	1.092	1.437	1.375	1.847	1.697	0.221
Average	0.236 ± 0.012	0.413 ± 0.171	0.521 ± 0.070	1.396 ± 0.459	1.925 ± 0.313	2.345 ± 0.430	0.151 ± 0.021		Average	1.234 ± 0.093	1.291 ± 0.173	1.537 ± 0.088	1.550 ± 0.164	1.909 ± 0.061	1.657 ± 0.159	0.198 ± 0.027
Minus blank	0.085 ± 0.012	0.262 ± 0.171	0.370 ± 0.070	1.245 ± 0.459	1.774 ± 0.313	2.194 ± 0.430	0		Minus blank	1.036 ± 0.093	1.093 ± 0.173	1.339 ± 0.088	1.352 ± 0.164	1.711 ± 0.061	1.459 ± 0.159	0
Minus blank	0.0846667	0.262	0.37	1.245	1.77433	2.194	0		Minus blank	1.03633	1.093	1.339	1.352	1.71067	1.45933	-0.000333333
Percentage of cell viability	3.85901	11.9417	16.8642	56.7457	80.8721	100	0		Percentage of cell viability	70.9817	74.863	91.7123	92.6027	117.169	100	0
Average	0.235667	0.413	0.521	1.396	1.92533	2.345	0.151		Average	1.23433	1.291	1.537	1.55	1.90867	1.65733	0.197667
Standard deviation	0.0119304	0.171222	0.0704911	0.459248	0.313213	0.429543	0.020664		Standard deviation	0.0931468	0.172601	0.087892	0.163936	0.0610109	0.159249	0.0270617
HepG2 (1st Replicate)	Concentration of Camptothecin (µM)
Absorbance 570nm	10	5	1	0.5	0.1	0	Blank
Reading 1	1.065	0.912	0.869	1.547	1.831	2.105	0.097
Reading 2	0.903	0.979	1.173	1.444	2.204	2.096	0.105
Reading 3	1.013	0.812	0.972	1.266	1.702	2.311	0.111
Average	0.994 ± 0.083	0.901 ± 0.084	1.005 ± 0.155	1.419 ± 0.412	1.912 ± 0.261	2.171 ± 0.122	0.104 ± 0.007
Minus blank	0.890 ± 0.083	0.797 ± 0.084	0.901 ± 0.155	1.315 ± 0.412	1.808 ± 0.261	2.067 ± 0.122	0
Minus blank	0.889667	0.797	0.900667	1.315	1.80833	2.06667	0
Percentage of cell viability	43.0414	38.5583	43.5736	63.6188	87.4859	100	0
Average	0.993667	0.901	1.00467	1.419	1.91233	2.17067	0.104333
Standard deviation	0.0827124	0.0840417	0.15461	0.142158	0.260696	0.121616	0.00702377
HepG2 (2nd Replicate)	Concentration of Camptothecin (µM)
Absorbance 570nm	10	5	1	0.5	0.1	0	Blank
Reading 1	0.934	0.949	0.898	1.43	2.748	1.717	0.097
Reading 2	0.875	0.912	0.98	1.398	1.91	1.888	0.095
Reading 3	1.134	0.957	0.994	1.411	1.952	1.711	0.093
Average	0.981 ± 0.136	0.939 ± 0.024	0.957 ± 0.052	1.413 ± 0.016	2.203 ± 0.472	1.722 ± 0.101	0.095 ± 0.002
Minus blank	0.886 ± 0.136	0.844 ± 0.024	0.862 ± 0.052	1.318 ± 0.016	2.108 ± 0.472	1.677 ± 0.101	0
Minus blank	0.886	0.844333	0.862333	1.318	2.10833	1.677	0
Percentage of cell viability	52.8324	50.3478	51.4212	78.5927	125.721	100	0
Average	0.981	0.939333	0.957333	1.413	2.20333	1.772	0.095
Standard deviation	0.135746	0.0240069	0.0518588	0.0160935	0.472162	0.100504	0.002
HepG2 (3rd Replicate)	Concentration of Camptothecin (µM)
Absorbance 570nm	10	5	1	0.5	0.1	0	Blank
Reading 1	1.225	1.199	1.369	1.84	2.394	3.468	0.113
Reading 2	0.983	0.979	1.069	1.44	2.297	3.5	0.095
Reading 3	0.907	0.77	0.927	1.386	1.461	2.989	0.101
Average	1.038 ± 0.166	0.983 ± 0.215	1.122 ± 0.226	1.555 ± 0.248	2.051 ± 0.513	3.319 ± 0.286	0.103 ± 0.009
Minus blank	0.935 ± 0.166	0.880 ± 0.215	1.019 ± 0.226	1.452 ± 0.248	1.948 ± 0.513	3.216 ± 0.286	0
Minus blank	0.935333	0.879667	1.01867	1.45233	1.94767	3.216	0
Percentage of cell viability	29.0837	27.3528	31.675	45.1596	60.5618	100	0
Average	1.03833	0.982667	1.12167	1.55533	2.05067	3.319	0.103
Standard deviation	0.166064	0.214524	0.225658	0.248003	0.512964	0.286236	0.00916515
