# Supplementary material for: Cytotoxic and apoptosis-inducing effects of wildtype and mutated Hydra actinoporin-like toxin 1 (HALT-1) on various cancer cell lines
Source: PeerJ. 2019 May 2;7:e6639. doi: 10.7717/peerj.6639 (PMC6500716; doi:10.7717/peerj.6639)
Supplement: Supplemental Information 4 — Minus blank is average value of each concentration subtracted with average of blank. Standard deviation is standard error calculated from the three readings. [file peerj-07-6639-s007.xlsx]

## Sheet: Sheet1
HeLa (1st Replicate)	Concentration of wtHALT-1 (µg/mL)								HeLa (1st Replicate)	Concentration of mHALT-1 (µg/mL)
Absorbance 570nm	25	20	15	10	5	0	Blank		Absorbance 570nm	25	20	15	10	5	0	Blank
Reading 1	0.15	0.155	0.198	0.477	0.952	0.989	0.146		Reading 1	1.093	1.095	1.085	1.047	1.076	1.127	0.212
Reading 2	0.149	0.141	0.151	0.536	0.979	1.079	0.1		Reading 2	1.085	1.086	1.015	1.09	1.06	0.952	0.14
Reading 3	0.137	0.133	0.167	0.655	0.974	1.286	0.14		Reading 3	1.068	1.091	1.117	1.043	0.95	0.991	0.175
Average	0.145 ± 0.007	0.143 ± 0.011	0.172 ± 0.024	0.556 ± 0.091	0.968 ± 0.014	1.118 ± 0.152	0.129 ± 0.025		Average	1.082 ± 0.013	1.091 ± 0.005	1.072 ± 0.052	1.060 ± 0.026	1.029 ± 0.069	1.023 ± 0.092	0.176 ± 0.0036
Minus blank	0.016 ± 0.007	0.014 ± 0.011	0.043 ± 0.024	0.427 ± 0.091	0.839 ± 0.014	0.989 ± 0.152	0		Minus blank	0.892 ± 0.013	0.915 ± 0.005	0.941 ± 0.052	0.867 ± 0.026	0.774 ± 0.069	0.815 ± 0.092	0
Minus blank	0.0163333	0.014	0.043	0.427	0.839333	0.989	0		Minus blank	0.892	0.915	0.941	0.867	0.774	0.815	0
Percentage of cell viability	1.6515	1.41557	4.34783	43.1749	84.8669	100	0		Percentage of cell viability	109.448	112.27	115.46	106.38	94.9693	100	0
Average	0.145333	0.143	0.172	0.556	0.968333	1.118	0.128667		Average	1.082	1.09067	1.07233	1.06	1.02867	1.02333	0.0878333
Standard deviation	0.00723418	0.0111355	0.0238956	0.0906697	0.0143643	0.152292	0.0250067		Standard deviation	0.0127671	0.00450925	0.0521664	0.0260576	0.0685954	0.0918713	0.0988745
HeLa (2nd Replicate)	Concentration of wtHALT-1 (µg/mL)								HeLa (2nd Replicate)	Concentration of mHALT-1(µg/mL)
Absorbance 570nm	25	20	15	10	5	0	Blank		Absorbance 570nm	25	20	15	10	5	0	Blank
Reading 1	0.131	0.121	0.167	0.421	0.962	0.964	0.11		Reading 1	1.047	1.022	0.83	0.898	1.192	0.962	0.155
Reading 2	0.154	0.143	0.371	0.625	0.976	1.13	0.09		Reading 2	1.127	1.06	1.089	0.98	1.141	0.902	0.182
Reading 3	0.143	0.148	0.287	0.792	0.963	1.122	0.12		Reading 3	1.089	1.012	0.903	1.177	1.121	1.092	0.179
Average	0.143 ± 0.012	0.137 ± 0.014	0.275 ± 0.103	0.613 ± 0.186	0.968 ± 0.008	1.072 ± 0.094	0.107 ± 0.015		Average	1.088 ± 0.040	1.031 ± 0.025	0.941 ± 0.134	1.018 ± 0.143	1.151 ± 0.037	0.985 ± 0.097	0.172 ± 0.015
Minus blank	0.036 ± 0.012	0.03 ± 0.014	0.168 ± 0.103	0.506 ± 0.186	0.86 ± 0.008	0.965 ± 0.094	0		Minus blank	0.916 ± 0.040	0.859 ± 0.025	0.769 ± 0.134	0.846 ± 0.143	0.979 ± 0.037	0.813 ± 0.097	0
Minus blank	0.0356667	0.0303333	0.168	0.505667	0.86	0.965	0		Minus blank	0.915667	0.859333	0.768667	0.846	0.979333	0.813333	0
Percentage of cell viability	3.69603	3.14335	17.4093	52.4007	89.1192	100	0		Percentage of cell viability	112.628	105.699	94.5469	104.1	120.459	100	0
Average	0.142667	0.137333	0.275	0.612667	0.967	1.072	0.106667		Average	1.08767	1.03133	0.940667	1.01833	1.15133	0.985333	0.172
Standard deviation	0.0115036	0.0143643	0.102528	0.185807	0.00781025	0.0936162	0.0152753		Standard deviation	0.0400167	0.0253246	0.133545	0.143396	0.0366106	0.0971253	0.0147986
HeLa (3rd Replicate)	Concentration of wtHALT-1 (µg/mL)								HeLa (3rd Replicate)	Concentration of mHALT-1 (µg/mL)
Absorbance 570nm	25	20	15	10	5	0	Blank		Absorbance 570nm	25	20	15	10	5	0	Blank
Reading 1	0.157	0.155	0.139	0.436	0.911	1.212	0.125		Reading 1	0.956	1.108	0.904	0.909	0.86	0.816	0.136
Reading 2	0.176	0.15	0.259	0.5	0.912	0.928	0.113		Reading 2	0.911	0.998	0.828	0.779	0.891	0.924	0.18
Reading 3	0.167	0.15	0.148	0.688	0.951	0.86	0.138		Reading 3	0.8	0.932	0.791	0.809	0.74	0.847	0.154
Average	0.167 ± 0.010	0.152 ± 0.003	0.182 ± 0.067	0.541 ± 0.131	0.925 ± 0.023	1.000 ± 0.187	0.125 ± 0.013	3	Average	0.889 ± 0.080	1.013 ± 0.089	0.841 ± 0.058	0.832 ± 0.068	0.830 ± 0.080	0.862 ± 0.056	0.157 ± 0.022
Minus blank	0.042 ± 0.010	0.027 ± 0.003	0.057 ± 0.067	0.416 ± 0.131	0.800 ± 0.023	0.875 ± 0.187	0.000333333		Minus blank	0.732 ± 0.080	0.856 ± 0.089	0.684 ± 0.058	0.675 ± 0.068	0.673 ± 0.080	0.705 ± 0.056	0
Minus blank	0.0416667	0.0266667	0.057	0.416333	0.799667	0.875	0.000333333		Minus blank	0.732	0.855667	0.684	0.675333	0.673333	0.705333	0
Percentage of cell viability	4.7619	3.04762	6.51429	47.581	91.3905	100	0		Percentage of cell viability	103.83	121.371	97.0213	95.792	95.5083	100	0
Average	0.166667	0.151667	0.182	0.541333	0.924667	1	0.125333		Average	0.889	1.01267	0.841	0.832333	0.830333	0.862333	0.156667
Standard deviation	0.00950438	0.00288675	0.0668356	0.130986	0.0228108	0.186719	0.0125033		Standard deviation	0.0802932	0.0889119	0.0576108	0.0680686	0.0797517	0.0556088	0.0221209
HeLa (1st Replicate)	Concentration of Camptothecin (µM)
Absorbance 570nm	10	5	1	0.5	0.1	0	Blank
Reading 1	0.404	0.464	0.542	0.514	0.6	0.969	0.12
Reading 2	0.356	0.453	0.663	0.74	0.784	0.92	0.088
Reading 3	0.456	0.557	0.602	0.636	0.633	0.988	0.088
Average	0.405 ± 0.050	0.491 ± 0.057	0.602 ± 0.061	0.630 ± 0.113	0.672 ± 0.098	0.959 ± 0.035	0.099 ± 0.018
Minus blank	0.306 ± 0.050	0.392 ± 0.057	0.503 ± 0.061	0.531 ± 0.113	0.573 ± 0.098	0.860 ± 0.035	0
Minus blank	0.306333	0.392333	0.503333	0.531	0.573333	0.86	0
Percentage of cell viability	41.3953	52.6744	77.093	86.0465	91.1628	100	0
Average	0.405333	0.491333	0.602333	0.63	0.672333	0.959	0.0986667
Standard deviation	0.0500133	0.0571343	0.0605007	0.113119	0.0981037	0.0350856	0.0184752
HeLa (2nd Replicate)	Concentration of Camptothecin (µM)
Absorbance 570nm	10	5	1	0.5	0.1	0	Blank
Reading 1	0.492	0.573	0.737	0.795	0.848	0.816	0.102
Reading 2	0.482	0.513	0.551	0.654	0.741	0.752	0.085
Reading 3	0.547	0.478	0.732	0.76	0.706	0.757	0.079
Average	0.507 ± 0.035	0.521 ± 0.048	0.673 ± 0.106	0.736 ± 0.073	0.765 ± 0.074	0.775 ± 0.036	0.089 ± 0.012
Minus blank	0.418 ± 0.035	0.432 ± 0.048	0.584 ± 0.106	0.647 ± 0.073	0.676 ± 0.074	0.686 ± 0.036	0
Minus blank	0.418	0.432333	0.584333	0.647333	0.676	0.686	0
Percentage of cell viability	60.9329	63.0224	85.1798	94.3635	98.5423	100	0
Average	0.507	0.521333	0.673333	0.736333	0.765	0.775	0.0886667
Standard deviation	0.035	0.0480451	0.105973	0.0734189	0.0739797	0.0355949	0.0119304
HeLa (3rd Replicate)	Concentration of Camptothecin (µM)
Absorbance 570nm	10	5	1	0.5	0.1	0	Blank
Reading 1	0.476	0.524	0.523	0.736	0.819	0.869	0.144
Reading 2	0.455	0.526	0.667	0.669	0.728	0.769	0.102
Reading 3	0.5	0.522	0.807	0.672	0.814	0.828	0.098
Average	0.477 ± 0.023	0.524 ± 0.002	0.666 ± 0.142	0.692 ± 0.038	0.787 ± 0.051	0.822 ± 0.050	0.115 ± 0.025
Minus blank	0.362 ± 0.023	0.409 ± 0.002	0.551 ± 0.142	0.577 ± 0.038	0.672 ± 0.051	0.707 ± 0.050	0
Minus blank	0.362	0.409	0.550667	0.577333	0.672	0.707	0
Percentage of cell viability	51.2023	57.8501	77.8878	81.6596	95.0495	100	0
Average	0.477	0.524	0.665667	0.692333	0.787	0.822	0.114667
Standard deviation	0.0225167	0.002	0.142005	0.0378462	0.0511566	0.0502693	0.025482
