# Supplementary material for: Cytotoxic and apoptosis-inducing effects of wildtype and mutated Hydra actinoporin-like toxin 1 (HALT-1) on various cancer cell lines
Source: PeerJ. 2019 May 2;7:e6639. doi: 10.7717/peerj.6639 (PMC6500716; doi:10.7717/peerj.6639)
Supplement: Supplemental Information 5 — Minus blank is average value of each concentration subtracted with average of blank. Standard deviation is standard error calculated from the three readings. [file peerj-07-6639-s008.xlsx]

## Sheet: Sheet1
HCT116 (1st Replicate)	Concentration of wtHALT-1 (µg/mL)									HCT116 (1st Replicate)	Concentration of mHALT-1 (µg/mL)
Absorbance 570nm	50	45	40	35	0	Blank				Absorbance 570nm	50	45	40	35	30	25	0	Blank
Reading 1	0.309	0.366	0.344	0.533	0.848	0.265				Reading 1	0.902	0.852	0.884	0.722	0.841	0.087	0.848	0.265
Reading 2	0.307	0.416	0.386	0.475	0.876	0.204				Reading 2	0.781	0.803	0.795	0.887	0.813	0.095	0.876	0.204
Reading 3	0.285	0.402	0.591	0.541	0.825	0.293				Reading 3	0.728	0.842	0.73	0.821	0.906	0.068	0.825	0.293
Average	0.300 ± 0.013	0.395 ± 0.026	0.440 ± 0.132	0.516 ± 0.036	0.850 ± 0.026	0.129 ± 0.025				Average	0.804 ± 0.089	0.832 ± 0.026	0.803 ± 0.077	0.810 ± 0.083	1.029 ± 0.069	1.023 ± 0.092	0.850 ± 0.026	0.254 ± 0.046
Minus blank	0.046 ± 0.013	0.141 ± 0.026	0.186 ± 0.132	0.262 ± 0.036	0.596 ± 0.026	0				Minus blank	0.550 ± 0.089	0.578 ± 0.026	0.549 ± 0.077	0.556 ± 0.083	0.599333	-0.170667	0.596 ± 0.026	0
Minus blank	0.0463333	0.140667	0.186333	0.262333	0.595667	0				Minus blank	0.549667	0.578333	0.549	0.556	0.599333	-0.170667	0.595667	0
Percentage of cell viability	7.77405	23.6018	31.264	44.0157	100	0				Percentage of cell viability	92.226	97.0358	92.1141	93.2886	100.559	-28.6353	100	0
Average	0.300333	0.394667	0.440333	0.516333	0.849667	0.254				Average	0.803667	0.832333	0.803	0.81	0.853333	0.0833333	0.849667	0.254
Standard deviation	0.0133167	0.0257941	0.13216	0.0360185	0.0255408	0.0455082				Standard deviation	0.0891871	0.0258908	0.0773111	0.0830482	0.0477109	0.0138684	0.0255408	0.0455082
HCT116 (2nd Replicate)	Concentration of wtHALT-1 (µg/mL)									HCT116 (2nd Replicate)	Concentration of mHALT-1(µg/mL)
Absorbance 570nm	50	45	40	35	0	Blank				Absorbance 570nm	50	45	40	35	30	25	0	Blank
Reading 1	0.286	0.325	0.476	0.573	0.897	0.148				Reading 1	1.058	1.049	0.983	0.941			0.897	0.148
Reading 2	0.333	0.466	0.422	0.533	0.976	0.139				Reading 2	0.849	0.886	0.943	0.836			0.976	0.139
Reading 3	0.371	0.354	0.435	0.551	1.18	0.169				Reading 3	0.995	0.841	0.966	0.82			1.18	0.169
Average	0.330 ± 0.043	0.382 ± 0.074	0.444 ± 0.028	0.552 ± 0.020	1.018 ± 0.146	0.152 ± 0.015				Average	0.967 ± 0.107	0.925 ± 0.109	0.964 ± 0.020	0.866 ± 0.066	1.151 ± 0.037	0.985 ± 0.097	1.018 ± 0.146	0.152 ± 0.0115
Minus blank	0.178 ± 0.043	0.230 ± 0.074	0.292 ± 0.028	0.400 ± 0.020	0.866 ± 0.146	0				Minus blank	0.815 ± 0.107	0.773 ± 0.109	0.812 ± 0.020	0.714 ± 0.066	#DIV/0!	#DIV/0!	0.866 ± 0.146	0
Minus blank	0.178	0.229667	0.292333	0.400333	0.865667	0				Minus blank	0.815333	0.773333	0.812	0.713667	#DIV/0!	#DIV/0!	0.865667	0
Percentage of cell viability	20.5543	26.5204	33.7567	46.2279	100	0				Percentage of cell viability	94.1493	89.2995	93.7644	82.4095	#DIV/0!	#DIV/0!	100	0
Average	0.33	0.381667	0.444333	0.552333	1.01767	0.152				Average	0.967333	0.925333	0.964	0.865667	#DIV/0!	#DIV/0!	1.01767	0.152
Standard deviation	0.0425793	0.0744603	0.0281839	0.0200333	0.146029	0.0153948				Standard deviation	0.107212	0.109436	0.0200749	0.0657292	#DIV/0!	#DIV/0!	0.146029	0.0153948
HCT116 (3rd Replicate)	Concentration of wtHALT-1 (µg/mL)									HCT116(3rd Replicate)	Concentration of mHALT-1 (µg/mL)
Absorbance 570nm	50	45	40	35	0	Blank				Absorbance 570nm	50	45	40	35	30	25	0	Blank
Reading 1	0.209	0.294	0.772	0.713	1.098	0.139				Reading 1	1.161	0.958	1.144	1.365	1.144	1.365	1.098	0.139
Reading 2	0.298	0.301	0.614	0.914	1.553	0.154				Reading 2	1.202	1.332	1.452	1.204	1.452	1.204	1.553	0.154
Reading 3	0.356	0.412	0.597	0.802	1.289	0.151				Reading 3	1.145	1.296	1.141	1.072	1.141	1.072	1.289	0.151
Average	0.288 ± 0.074	0.336 ± 0.066	0.661 ± 0.097	0.810 ± 0.101	1.313 ± 0.228	0.148 ± 0.008				Average	1.169 ± 0.029	1.195 ± 0.206	1.246 ± 0.179	1.214 ± 0.147	0.830 ± 0.080	0.862 ± 0.056	1.313 ± 0.228	0.148 ± 0.008
Minus blank	0.140 ± 0.074	0.188 ± 0.066	0.513 ± 0.097	0.662 ± 0.101	1.165 ± 0.228	0				Minus blank	1.021 ± 0.029	1.047 ± 0.206	1.098 ± 0.179	1.066 ± 0.147	1.09767	1.06567	1.165 ± 0.228	0
Minus blank	0.139667	0.187667	0.513	0.661667	1.16533	0				Minus blank	1.02133	1.04733	1.09767	1.06567	1.09767	1.06567	1.16533	0
Percentage of cell viability	11.9886	16.1087	44.0343	56.7954	100	0				Percentage of cell viability	87.6681	89.8999	94.2203	91.4735	94.2203	91.4735	100	0
Average	0.287667	0.335667	0.661	0.809667	1.31333	0.148				Average	1.16933	1.19533	1.24567	1.21367	1.24567	1.21367	1.31333	0.148
Standard deviation	0.0740428	0.0661992	0.0965039	0.100719	0.228474	0.00793725				Standard deviation	0.0293995	0.206323	0.178696	0.146739	0.178696	0.146739	0.228474	0.00793725
HCT116 (1st Replicate)	Concentration of Camptothecin (µM)
Absorbance 570nm	15	10	5	1	0.5	0.1	0	Blank
Reading 1	0.477	0.445	0.516	0.349	0.44	0.824	0.781	0.076
Reading 2	0.572	0.511	0.652	0.288	0.425	0.592	1.053	0.082
Reading 3	0.526	0.516	0.779	0.354	0.47	0.712	1.123	0.077
Average	0.525 ± 0.048	0.491 ± 0.040	0.649 ± 0.132	0.330 ± 0.023	0.445 ± 0.023	0.709 ± 0.116	0.986 ± 0.181	0.078 ± 0.003
Minus blank	0.447 ± 0.048	0.413 ± 0.040	0.571 ± 0.132	0.252 ± 0.023	0.367 ± 0.023	0.631 ± 0.116	0.908 ± 0.181	0.000333333
Minus blank	0.447	0.412667	0.571	0.252333	0.367	0.631333	0.907667	0.000333333
Percentage of cell viability	49.2291	45.4479	62.8855	27.79	40.4185	69.5301	100	0
Average	0.525	0.490667	0.649	0.330333	0.445	0.709333	0.985667	0.0783333
Standard deviation	0.0475079	0.0396274	0.131526	0.0367469	0.0229129	0.116023	0.180669	0.00321455
HCT116 (2nd Replicate)	Concentration of Camptothecin (µM)
Absorbance 570nm	15	10	5	1	0.5	0.1	0	Blank
Reading 1	0.588	0.532	0.654	0.334	0.457	0.836	0.781	0.076
Reading 2	0.537	0.637	0.579	0.355	0.437	0.465	1.053	0.082
Reading 3	0.639	0.47	0.581	0.459	0.48	0.567	1.123	0.077
Average	0.588 ± 0.051	0.546 ± 0.084	0.605 ± 0.043	0.383 ± 0.022	0.458 ± 0.022	0.623 ± 0.192	0.986 ± 0.181	0.078 ± 0.003
Minus blank	0.510 ± 0.051	0.468 ± 0.084	0.527± 0.043	0.305 ± 0.022	0.380 ± 0.022	0.545 ± 0.192	0.908 ± 0.181	0.000333333
Minus blank	0.51	0.468333	0.526667	0.304667	0.38	0.544667	0.907667	0.000333333
Percentage of cell viability	56.1674	51.5786	58.0029	33.5536	41.8502	59.9853	100	0
Average	0.588	0.546333	0.604667	0.382667	0.458	0.622667	0.985667	0.0783333
Standard deviation	0.051	0.0844176	0.0427356	0.0669353	0.0215174	0.191662	0.180669	0.00321455
HCT116 (3rd Replicate)	Concentration of Camptothecin (µM)
Absorbance 570nm	15	10	5	1	0.5	0.1	0	Blank
Reading 1	0.653	0.642	0.585	0.318	0.493	0.691	0.781	0.076
Reading 2	0.519	0.632	0.521	0.271	0.396	0.592	1.053	0.082
Reading 3	0.614	0.528	0.375	0.3	0.435	0.804	1.123	0.077
Average	0.595 ± 0.069	0.601 ± 0.063	0.494 ± 0.108	0.296 ± 0.024	0.441 ± 0.049	0.696 ± 0.106	0.986 ± 0.181	0.078 ± 0.003
Minus blank	0.517 ± 0.069	0.523 ± 0.063	0.416 ± 0.108	0.218 ± 0.024	0.363 ± 0.049	0.618 ± 0.106	0.908 ± 0.181	0.000333333
Minus blank	0.517333	0.522667	0.415667	0.218333	0.363333	0.617667	0.907667	0.000333333
Percentage of cell viability	56.975	57.5624	45.7783	24.0455	40.0147	68.025	100	0
Average	0.595333	0.600667	0.493667	0.296333	0.441333	0.695667	0.985667	0.0783333
Standard deviation	0.0689227	0.0631295	0.107635	0.0237136	0.0488092	0.106077	0.180669	0.00321455
