# Supplementary material for: Cytotoxic and apoptosis-inducing effects of wildtype and mutated Hydra actinoporin-like toxin 1 (HALT-1) on various cancer cell lines
Source: PeerJ. 2019 May 2;7:e6639. doi: 10.7717/peerj.6639 (PMC6500716; doi:10.7717/peerj.6639)
Supplement: Supplemental Information 7 — Minus blank is average value of each concentration subtracted with average of blank. Standard deviation is standard error calculated from the three readings. [file peerj-07-6639-s010.xlsx]

## Sheet: Sheet1
SW-620 (1st Replicate)	Concentration of wtHALT-1 (µg/mL)									SW-620 (1st Replicate)	Concentration of mHALT-1 (µg/mL)
Absorbance 570nm	25	20	15	10	5	0	Blank			Absorbance 570nm	25	20	15	10	5	0	Blank
Reading 1	0.222	0.4	0.602	0.781	0.891	0.905	0.127			Reading 1	1.055	0.917	1.046	1.1	0.998	0.905	0.127
Reading 2	0.165	0.409	0.425	0.724	0.924	1.203	0.12			Reading 2	0.838	0.935	0.867	0.94	0.896	1.203	0.12
Reading 3	0.216	0.537	0.511	0.862	0.945	1.134	0.12			Reading 3	1.04	1.147	1.154	1.211	1.175	1.134	0.12
Average	0.201 ± 0.031	0.449 ± 0.077	0.513 ± 0.089	0.789 ± 0.069	0.920 ± 0.027	1.081 ± 0.156	0.122 ± 0.004			Average	0.978 ± 0.121	1.000 ± 0.128	1.022 ± 0.145	1.084 ± 0.136	1.023 ± 0.141	1.081 ± 0.156	0.122 ± 0.067
Minus blank	0.079 ± 0.031	0.327 ± 0.077	0.391 ± 0.089	0.667 ± 0.069	0.798 ± 0.027	0.959 ± 0.156	0.000333333			Minus blank	0.856 ± 0.121	0.878 ± 0.128	0.900 ± 0.145	0.962 ± 0.136	0.901 ± 0.141	0.959 ± 0.156	0
Minus blank	0.079	0.326667	0.390667	0.667	0.798	0.958667	0.000333333			Minus blank	0.855667	0.877667	0.900333	0.961667	0.901	0.958667	0
Percentage of cell viability	8.23775	34.0633	40.7369	69.5516	83.2117	100	0			Percentage of cell viability	89.2249	91.5189	93.8825	100.278	93.952	100	0
Average	0.201	0.448667	0.512667	0.789	0.92	1.08067	0.122333			Average	0.977667	0.999667	1.02233	1.08367	1.023	1.08067	0.122333
Standard deviation	0.0313209	0.0766312	0.0885118	0.069347	0.0272213	0.155995	0.00404145			Standard deviation	0.121187	0.127911	0.144956	0.136236	0.14117	0.155995	0.0670535
SW-620 (2nd Replicate)	Concentration of wtHALT-1 (µg/mL)									SW-620 (2nd Replicate)	Concentration of mHALT-1(µg/mL)
Absorbance 570nm	25	20	15	10	5	0	Blank			Absorbance 570nm	25	20	15	10	5	0	Blank
Reading 1	0.252	0.349	0.419	0.779	0.848	1.055	0.168			Reading 1	0.969	0.885	0.98	1.302	1.043	1.055	0.168
Reading 2	0.21	0.346	0.413	0.673	0.944	0.915	0.123			Reading 2	0.95	0.972	0.856	0.785	0.88	0.915	0.123
Reading 3	0.161	0.264	0.405	0.808	0.904	1.282	0.136			Reading 3	0.653	1.023	1.125	1.204	1.073	1.282	0.136
Average	0.208 ± 0.046	0.320 ± 0.048	0.412 ± 0.007	0.753 ± 0.071	0.899 ± 0.048	1.084 ± 0.185	0.142 ± 0.023			Average	0.857 ± 0.177	0.960 ± 0.070	0.987 ± 0.135	1.097 ± 0.275	0.999 ± 0.104	1.084 ± 0.185	0.142 ± 0.023
Minus blank	0.066 ± 0.046	0.178 ± 0.048	0.27 ± 0.007	0.611 ± 0.071	0.757 ± 0.048	0.942 ± 0.185	0.000333333			Minus blank	0.715 ± 0.177	0.818 ± 0.070	0.845 ± 0.135	0.955 ± 0.275	0.857 ± 0.104	0.942 ± 0.185	0
Minus blank	0.0656667	0.177667	0.270333	0.611333	0.756667	0.942	0.000333333			Minus blank	0.715333	0.818	0.845	0.955	0.856667	0.942	0.000333333
Percentage of cell viability	6.97098	18.8606	28.6978	64.8974	80.3255	100	0			Percentage of cell viability	76.0993	87.0213	89.8936	101.596	91.1348	100	0
Average	0.207667	0.319667	0.412333	0.753333	0.898667	1.084	0.142333			Average	0.857333	0.96	0.987	1.097	0.998667	1.084	0.142333
Standard deviation	0.0455448	0.0482321	0.00702377	0.0710657	0.0482217	0.185211	0.0231589			Standard deviation	0.177213	0.0697782	0.134637	0.274607	0.103857	0.185211	0.0231589
SW-620 (3rd Replicate)	Concentration of wtHALT-1 (µg/mL)									SW-620 (3rd Replicate)	Concentration of mHALT-1 (µg/mL)
Absorbance 570nm	25	20	15	10	5	0	Blank			Absorbance 570nm	25	20	15	10	5	0	Blank
Reading 1	0.28	0.415	0.428	0.58	0.884	1.161	0.25			Reading 1	0.996	1.107	1.1	0.98	0.972	1.161	0.25
Reading 2	0.157	0.335	0.409	0.785	0.942	0.856	0.143			Reading 2	1.136	1.054	1.145	1.224	0.959	0.856	0.143
Reading 3	0.189	0.291	0.47	0.803	0.981	0.876	0.162			Reading 3	1.051	0.855	0.907	0.83	0.813	0.876	0.162
Average	0.209 ± 0.064	0.347 ± 0.063	0.436 ± 0.031	0.723 ± 0.124	0.936 ± 0.049	0.964 ± 0.171	0.185 ± 0.057		3	Average	1.061 ± 0.071	1.005 ± 0.133	1.051 ± 0.126	1.011 ± 0.199	0.915 ± 0.088	0.964 ± 0.171	0.185 ± 0.057
Minus blank	0.024 ± 0.064	0.162 ± 0.063	0.251 ± 0.031	0.538 ± 0.124	0.751 ± 0.049	0.779 ± 0.171	0			Minus blank	0.876 ± 0.071	0.820 ± 0.133	0.866 ± 0.126	0.826 ± 0.199	0.730 ± 0.088	0.779 ± 0.171	0
Minus blank	0.0236667	0.162	0.250667	0.537667	0.750667	0.779333	0			Minus blank	0.876	0.820333	0.865667	0.826333	0.729667	0.779333	0
Percentage of cell viability	3.03808	20.7959	32.178	69.0201	96.3629	100	0			Percentage of cell viability	112.308	105.171	110.983	105.94	93.547	100	0
Average	0.208667	0.347	0.435667	0.722667	0.935667	0.964333	0.185			Average	1.061	1.00533	1.05067	1.01133	0.914667	0.964333	0.185
Standard deviation	0.0638148	0.0628649	0.0312143	0.12388	0.0488092	0.170612	0.0570877			Standard deviation	0.0705337	0.132862	0.126437	0.19886	0.0882855	0.170612	0.0570877
SW-620 (1st Replicate)	Concentration of Camptothecin (µM)
Absorbance 570nm	25	20	15	10	5	1	0	Blank
Reading 1	1.233	1.128	1.106	1.092	1.119	1.629	2.561	0.089
Reading 2	1.229	1.173	1.153	1.153	1.144	1.556	2.525	0.141
Reading 3	1.326	1.264	1.306	1.205	1.187	1.681	2.296	0.101
Average	1.263 ± 0.055	1.188 ± 0.069	1.188 ± 0.105	1.150 ± 0.057	1.150 ± 0.034	1.622 ± 0.063	2.461 ± 0.144	0.099 ± 0.019
Minus blank	1.152 ± 0.055	1.078 ± 0.069	1.078 ± 0.105	1.040 ± 0.057	1.040 ± 0.034	1.512 ± 0.063	2.351 ± 0.144	0.000333333
Minus blank	1.15267	1.07833	1.07833	1.04	1.04	1.512	2.35067	0.000333333
Percentage of cell viability	49.0288	45.867	45.867	44.2365	44.2365	64.3131	100	0
Average	1.26267	1.18833	1.18833	1.15	1.15	1.622	2.46067	0.110333
Standard deviation	0.0548847	0.0692844	0.104577	0.0565597	0.0343948	0.0627933	0.143737	0.0272274
SW-620 (2nd Replicate)	Concentration of Camptothecin (µM)
Absorbance 570nm	25	20	15	10	5	1	0	Blank
Reading 1	0.961	0.959	0.992	0.94	0.961	1.561	1.759	0.106
Reading 2	1.064	0.887	1.005	1.045	1.003	1.504	2.038	0.083
Reading 3	1.033	0.955	0.977	1.019	0.948	1.319	1.37	0.083
Average	1.019 ± 0.053	0.934 ± 0.040	0.991 ± 0.014	1.001 ± 0.055	0.971 ± 0.029	1.461 ± 0.127	1.722 ± 0.336	0.089 ± 0.013
Minus blank	0.928 ± 0.053	0.843 ± 0.040	0.900 ± 0.014	0.910 ± 0.055	0.880 ± 0.029	1.370 ± 0.127	1.631 ± 0.336	-0.000333333
Minus blank	0.928333	0.842667	0.900333	0.910333	0.879667	1.37033	1.63133	-0.000333333
Percentage of cell viability	56.918	51.6656	55.2013	55.8144	53.9342	84.018	100	0
Average	1.01933	0.933667	0.991333	1.00133	0.970667	1.46133	1.72233	0.0906667
Standard deviation	0.0528425	0.040464	0.0140119	0.0546839	0.028746	0.126516	0.335506	0.0132791
SW-620 (3rd Replicate)	Concentration of Camptothecin (µM)
Absorbance 570nm	25	20	15	10	5	1	0	Blank
Reading 1	1.114	1.06	1.171	1.147	1.243	1.906	2.056	0.079
Reading 2	1.065	1.04	1.15	0.991	0.992	1.721	2.398	0.075
Reading 3	1.13	1.024	1.046	1.141	1.058	1.852	1.952	0.079
Average	1.103 ± 0.034	1.041 ± 0.018	1.122 ± 0.067	1.093 ± 0.088	1.098 ± 0.130	1.826 ± 0.095	2.135 ± 0.233	0.115 ± 0.026
Minus blank	1.025 ± 0.034	0.963 ± 0.018	1.044 ± 0.067	1.015 ± 0.088	1.012 ± 0.130	1.748 ± 0.095	2.057 ± 0.233	-0.000333333
Minus blank	1.025	0.963333	1.04433	1.015	1.01967	1.74833	2.05733	-0.000333333
Percentage of cell viability	49.8298	46.832	50.7697	49.3437	49.5706	84.9943	100	0
Average	1.103	1.04133	1.12233	1.093	1.09767	1.82633	2.13533	0.0776667
Standard deviation	0.0338674	0.018037	0.0669353	0.0883855	0.130117	0.0951332	0.233344	0.0023094
